# Supplementary material for: Barriers to voluntary participation in sport for children: a systematic review
Source: BMC Pediatr. 2018 Feb 9;18:47. doi: 10.1186/s12887-018-1014-1 (PMC5810190; doi:10.1186/s12887-018-1014-1)
Supplement: Supplementary file 1 — Table S1. Quality appraisal of quantitative and qualitative studies using the CASP tool. Contains information on the quantitative studies included in the review and the quality appraisal of these. Table 2 contains the quality appraisal information for the qualitative studies. (XLSX 26 kb) [file 12887_2018_1014_MOESM1_ESM.xlsx]

## Sheet: Quantitative
Quantitative
Author and Title	Boiche, 2009, proximal and distal factors associated with dropout versus maintained participation in organized sport	Casper, 2011, "just let me play" - understanding constrains that limit adolescent sport participation	Dollman, 2010, The impact of socioeconomic position on sport participation among south australian youth	Gordon, 1996, Youth leisure experiences in rural and urban North Queensland	Gracia-Marco, 2010, Extra-curricular participation in sports and socio demographic factors in Spanish adolescents	Hardy, 2010, Parentla perceptions of barriers to children's participation in organised sport in Australia	Irwin, 2009, The mythology of swimming: Are myths impacting minority youth participation	Kirshnit, 1989, The sporting life: Athletic activities during early adolescence	Perry, 2011, Intrapersonal, behavioural and environmental factors associated with meeting recommended PA…
1. Did the study address a clearly focused issue?	Y	Y	Y	CT	Y	Y	Y	Y	Y
In terms of population studied, risk factors studied and outcomes considered	examine potential determintants of sport dropout or continuation, evaluate the roles of social agents also	Purpose was to examine perceived constraints to sport participation among middle school students.	identify relationship between socioeconomic position and sport participation	looks at leisure activity involvement, deviant activity, reasons for participation, suggestions for leisure service provision, leisure satisfaction and percieved control / barriers to leaisure for adolescents	highlight sports practised most as extra curriculars, identify differences between sexes in extra curricular participation in sports and determine it's association with body fat and socio demographic factors in spanish adolescents	aim of this pilot study was to explore parents perceptions of factors related to time, costs, and activity choice which may influence their decision to allow their child to participate in organised sports and to describe parents recent expenditure on children's sport related items	The purpose for this research was to determine if reported swimming participation myths (barriers) for minority children were authentic	investigating experience of sports for girls, predicted to be less positive especially into adolescence	purpose to identify intrapersonal perceptions of motivators and barriers to PA, behavioural factors and environmental factors of opportunities for PA that are associated with meeting recommended levels of PA among rural Latino middle school aged youth
2. Was the cohort recruited in an acceptable way?	Y	Y	Y	Y	Y	Y	Y	Y	Y
Look for selection bias	questionnaire sent to dropout athletes via post with letter explaining purpose of study and stamped envelope. questionnaires delivered and collected directly in clubs providing sports for current athletes. Cohort well described	through middle school, administered survey to large number of varied children. Cohort well described and recruitment process clear	using a register of all schhols and recruited according to SEP, administered survey to large number of varied children, cohort well described and recruitment process	recruited from public high schools (140 students)	selected by multi step, simple random sampling taking account o location and random assignment of shcools within each city	via market research telephone records to get representative sample. Over 1529 households contacted with children aged 5-17 years	recruited from YMCA non swimming programmes	recruited from 5th-9th grade students from 2 suburban areas in chicago. One working class one middle class.	school principal sent a letter to each parent that explained the study and described the types of questions on the survey. An opt out form was included that parents could return to the school if they didn’t want their child to participate
Is it worth continuing?	Y	Y	Y	Y	Y	Y	Y	Y	Y
3. Was the exposure accurately measured to minimise bias?	Y	Y	Y	Y	Y	Y	Y	Y	Y
	used questionnaire to collect demographics of both groups. Questionnaire developed from vlidated tools (sport motivation scale, scale of fredericks and eccles, intrinsice motivation inventory, echelle de satisfaction de vie, passion scale	use of electronic computer survey, derived survey from previous research	sample of range of schools across socioeconomic backgrounds	use of questionnaire devised by researchers in this study	use of questionnaire and anthropometry measures	use of computerised assisted telephone interviews	use of purposeful sample	filled out self report forms	based on previous studies to develop questions in questionnaire
4. Was the outcome accurately measured to minimise bias?	Y	Y	Y	CT	Y	Y	Y	Y	Y
	Questionnaire based on previously validated tools and scales	quedtionnaire using previously validated work	questionnaire based on validated tools	questionnaire devised by researchers, no previous validation	variabes showing significant associations were included in logistic regression model which was used to assess association between extra curricular participation in sports and independent variables	yes using questionnaire youth media campaign longitudinal survey which has been previously validated	use of survey	use of self report forms at set times in response to pager signal	use of questionnaire with children and had been based on studies conducted previously
5a. Have the authors identified all important confounding factors?	N	Y	Y	N	N	N	N	N	N
b. Have they taken account of the confounding factors in the design and / or analysis?	N	Y	Y	N	N	N	N	N	N
6. What are the results of this study?	amount of time devoted to sport or distance from home were not causes for dropout of sport in this study. Most proximal factors for droput: sport experience, satisfaction and value and parental variable investment from discriminant function analysis. athletes level of satisfaction within activity, value they put in as well as parents investment should be considered in order to prevent droput from…	girls face more constraints than boys. ethnicity affects percieved constraints with latinos facing the most. Those from a more affluent family reported less constraints to participation. non sport participants reported greater constraints to participation than those participating. Sociodemographic characteristics of middle school students appear to be a sginificant factor in their perception of c…	no difference in proportion of children participating in at least one organised sport in previous 12 months independent of age. boys reported more positive influences on sport participation than girls on the questions: is it worth it?, am I able?, reinforcing and enabling. area level indicator of SEP significant predictor of sport participation independent of age and sex	56 youth from cairns 75% and 47, 72% from atherton participated in sport/exercise. youth participated mainly for self reasons. Participation rates highest for passive leisure. Lowest for active leisure (included sports)	males engaged in more extra curricular activity thn females. 5 most prevalent sports: males: soccer, indoor soccer, basketball, cycling, swimming or tennis for males. Females: swimmming, aerobics, basketball, cycling and light gymnastics for females. likelihood of such involvement 45% lower for males aged 15 and 70% lower for males aged 17-18.5 compared with 13 year old boys	63% of children had participated in organised sporting activities in month before survey. no significant gender, age or household income differences in childrens participation. parents of girls and those in lower incomes households (i.e <$80,000) were more likely to allow their daughter to prticipate in organised sports if the costs associatedwith participation were lower. parents of 5-12 year ol…	Potential barriers revealed, which include parental involvement factors, were noteworthy for marginalized children	youngsters spent relatively small proportion of their time engaged in sports and time they did spend was primarily to informal sports (69.9%) as opposed to gym class 18.6% or organised sports 11.5%. significant grade differencesin sport participation. 5 and 6 graders devoted larger amount of waking time to sports 6.5% than 7th or 8th graders 5.2% and 9th graders 5.2%. 5th and 6th grade boys spent…	More boys (41%) than girls (34%) reported meeting the recommended 60 min of moderate to vigorous physical activity on 5 or more days a week ( p < .05). Over a third of respondents who provided weight data were either overweight or obese. The most frequently reported sources of motivation for physical activity were family (43%), friends (38%), coach (35%), and team (20%;
7. How precise are the results?	Y	Y	Y	N	Y	Y	N	N	Y
Look at range of CI if given.	figures given with t tests and multiple regression analysis	descriptive stats presented and analysis clearly presented	breakdown of SEP given methods of analysis described	CI given etc	CI given and normality tests etc carried out	CI given, adjusted odds ratios, log regresion used	CI given etc	CI , SD etc given	CI given etc
8. Do you believe the results?	Y	Y	Y	Y	Y	CT	Y	Y	Y
	but only relevant to those already involved in sports	relevant to a wide popuation given sample size and variability	but in region of Australia	previously unvalidated tool and unclear what it was developed from	use of previous tool and anthropometry	use of previous tool, large sample, study carried out well	but related to swimming myth rather than general sport		although seeminly related to PA not really sports?
9. Can the results be applied to the local population?	Y	Y	Y	N	Y	N	N	N	Y
	yes good demographic	General recommendations reached, study conducted in USA.	relative to socioeconomic background	study unclear as it did not have focused aim so difficult to generalise to local population	good sized sample and reposnses. Could be applied to local population as looked at a wide range of participants	focuses more on parents views and not children. Difficult to apply to local population as uses a snapshot measure.	only to those involved with swimming not sport in general	very old study, barriers etc likely to have changed	yes good sample size but is related to physical activity not just sports, good demographic of participants
10. Do the results of this study fit with other available evidence?	Y	Y	Y	N	Y	N	Y	Y	Y

## Sheet: Qualitative
Qualitative
Author and Title	Armentrout, 2011, Organizational barriers and factors that contribute to youth hockey attrition	Azzarito, 2013, Girls looking for 'second home': bodies, difference and places of inclusion	Barnett, 2013, Adolescents' perception of the relationship between movement skills, physical activity and sport	Basterfield, 2016, Can't play, won't play: longitudinal changes in perceived barriers to participation in sports clubs across the child–adolescent transition	Dismore, 2010, It's been a bit of a rocky start attitudes towards PE following transition	Eime, 2010, Transition in participation in sport and unstructured physical activity for rural living adolescent girls	Enright, 2010, Can I do it in my Pajamas? Negotiating a PE curriculum with teenage girls	Fisette, 2013, Are you listening adolescent girls voice how they negotiate self-identified barriers to their success…	Kimm, 2006, Self perceived barriers to activity participation among sedentary adolescent girls	Holt, 2011, Benefits and challenges associated with sport participation by children and parents from low-income families…	Oliver, 2009, Girly girls can play games	Quarmby, 2011, Associations between children's physical activities, sedentary behaviours and family structure….	Stanley, 2012, Voices in the playground: a qualitative exploration of the barriers and facilitators of lunchtime play	Totaro Garcia, 2011, Physical activities and barriers reported by adolescents attending a health service	Wetton, 2013, What are the barriers which discourage 15-16 year old girls from participating in team sports….
1. Was there a clear statement of the aims of the research?	Y	N	Y	Y	Y	Y	Y	Y	Y	Y	Y	Y	Y	Y	Y
What was the goal of the research, why was it thought important, relevance	understand organisational barriers and personal reasons which may lead to discontinued sport participation and determine changes that could be made to lead to continued involvement.	Understand ethnic minority girls' emplaced embodiment by investigating link between girls physicality and views on physical activity spaces	The primary aim of this study was to explore adolescents’ perception of the relationship between movement skills, physical activity and sport, and whether their perceptions differed according to extent of participation in organised physical activities.	Aim of this study was to investigate how perceived barriers to participation in school and outsideschool sports clubs change in the same cohort over 3 years, to allow interventions to be tailored to the specific needs of children and adolescents at a time of high risk of dropout.	looking at the changes in attitude toward sport through the transition from y6 to y7	to use the socioecological model to investigae factors affecting sports participation in inactive and active girls, and to disucss the impact of moving from home/community after leaving secondary school	trying to design school PE curriculum?	provide students with a voice to learn about girls self identified barriers and ways in which they critique those barriers so teachers can develop a good PE environment	conducted to identify barriers to activitt participation during adolescence in a biracial cohort of sedentary girls. Another goal to corroborate self reported barriers with other corresponding information to further nuderstand if they were precieved or ralted to external outcomes	examine low income parents and their childrens perceptions of benefits associated with participation in youth sport. Examine parents perceptions of challenges associatied with providing their children sporting opportunities	seeking to investigate what prevents firls participating in sport and to develop games to address these barriers	study explored psychosocial and environmental factors that contributed to children's participation in physical and sedentary activities. Specifically, it looked at how different family structures (as unique microsystems) affected children's time in various activities coupled with exploring underlying explanations for such behaviour.	to explore childrens perceptions of the factors influencing their engagement in PA during the lunchtime period using a descriptive qualitative approach	identify the PA characteristics of adolescents attending the PE serviece	investigating reasons for 15-16 year old females not participating in extracurricular team games, exploring barriers they face
2. Is a qualitative methodology appropriate?	Y	Y	Y	Y	Y	Y	Y	Y	Y	Y	Y	Y	Y	Y	Y
Consider if research seeks to interpret or illuminate the actions and / or subjective experiences of research participants, Is qualitative research the right methodology for addressing the research goal?	yes exploring feelings around hockey participation	yes exploring girls lived experiences	yes wanting to explore sports participation experience	Part of an ongoing cohort study	yes wanting to explore the children's feelings and experiences in a way that couldn't be done via questionnaire	the m,ethodology is apporpriate to exploring the research question	wanting to find out girls feelings about the pE curriculum and how it can be improved	wanting to explore girls thoughts and feelings about their PE sessions in detail	the methodology is apporpriate to exploring the research question	interviews to gather more detailed information about experiences from low SES families that wouldn’t otherwise be available	wanting to understand girls thoughts and feelings about participation	along with the questionnaire provides a greater insight into how family structure affects activity	using findings from study to inform design of a questionnaire	use of PE service, adolescents ref to PE service by other professionals of center always when counseling or prescription of PA considered necessary either due to request of patient or professional, Wanting to investigate PA characteristics of adolescents at attending PE service, relevant population	use qualitative method to further investigate reasons for those who didn’t participate in sport
Is it worth continuing?	Y	Y	Y	Y	Y	Y	Y	Y	Y	Y	Y	Y	Y	Y	Y
3. Was the research design appropriate to address the aims of the research?	Y	Y	CT	Y	CT	Y	Y	Y	Y	Y	Y	Y	Y	Y	Y
consider if researcher has justified the research design, have they discussed how they decided which method to use?	using questionnaire to collect demographics and using open ended questions. For open ended questions triangualtiong was used to check coding/themes	use of visual methodology of photos to elicit children's thoughts and feelings. This information could perhaps also have been obtained from a focus group. Although the photos were placed alongside an interview	use of focus groups to ascertain adolescents feelings regarding movement skills and participation in sport into adulthood and the things which may affect this	Ideal, part of an ongoign cohort study	one to one interviews with 10 children purposively sampled for their variation and to represent across the board	as above	participatory action research including focus groups, diaries, photographs	Activist researcher, in this method power relations are critiqued and challeneged	as above	qualitative for exploratory research	feminist activist research project	along with the questionnaire provides a greater insight into how family structure affects activity	using a qualitative method to investigate what children feel the barriers are to their participation. Information from this to then inform design of a questionnaire	An exploratory study was conducted using anam- nesis data of adolescents seen at the Physical Educa- tion service	mixed methods to give detail
4. Was the recruitment strategy appropriate to the aims of the research?	Y	CT	Y	Y	?	Y	Y	Y	Y	Y	Y	Y	Y	Y	Y
consider if the researcher has explained how the participants were selected, if they explained why the participants they selected were the most appropriate to provide access to the type of knowledge sought by study, if there are any discussions around recruitment such as why people chose not to take part	sample of parents from hockey club past and present	use of a state school with diverse population. Sample included 20 girls, 19 ethnic minority and 1 white 14-15 years of age from 2 single sex PE classes	used previous research conducted in 06/07 in Australian schools. Recontacted those who had participated for consent to further assessment in form of focus group. Secondary schools with high response rates approached purposefully in 2007 to organise focus groups. Assumed these schools had more representative samples of students and to also have sufficiently eligible students to form focus group.	part of an ongoing cohort study	tried to gather a sample representative / varied enough to show different children's thoughts and feelings. Children selected according to the type of sceondary school they attended, types of attitude they had, and to represent and equal number of girls and boys	yes, random selection	very small sample of females at one location, no real idea of why this is from paper	varsity regional high school, rural, middle class community in NE USA, recruited 9th and 10th grade females	yes recruited from schools	using charity supporting low ses people	used 2 elementary schools in SW USA, county where schools are located is poorest state. Also chose girls who were inactive or disliked PA according to PE teachers	uses sub sample of those who completed questionnaire to get more in detailed views	used school card register as indicator of SES at school level. Strtified this list and then picked 6 schools to reflect range of school types and range of children to try to be representative	adolescents referred to PE sevice	selected 6 girls who didn’t participate in team sports to explore reasons why
5. Was the data collected in a way that addressed the research issue?	Y	Y	?	Y	Y	Y	Y	Y	Y	Y	Y	Y	Y	N	Y
consider if the setting for data collection was justified, if its clear how data was collected, if methods justified and explicit, if methods modified during the study, if form of data is clear, if saturation of data has been discussed	yes, hockey used as a large portion of youth in Minnesota participate and have access to this	field notes, visual diaries, and multiple interview	use of focus groups to learn more about an exploratory topic.	Mixed methods, survey, open ended questions	had collected previous info via focus group and questionnaire. Using one to one interviews to further explore items raised in the previous research	Focus groups and thematic analysis	PAR - various methods listed earlier	use of focus groups and interviews to gain further info on the issues girls were facing	via a growth and health study cohort	one to one interviews with both parents and children to identify themse from two points of view, although only parents spoke of barriers	meeting with groups of girls, taking notes, used variety of meeting locations, got girls doing tasks or activities, included looking at magazines, types of equipment,	mixed methods use of survey and semi structured interviews	use of semi structured focus groups with children also using some activities	setting described but not fully justified	use of face to face short interview
6. Has the relationship between researcher and participants been adequately considered?	N	Y	N	Y	CT	N	N	?	N	N	Y	N	N	N	N
consider if researcher critically examined their own role, potential bias and influence during, formulation of research questions, data collection, including sample recruitment and choice of location, how the researcher responded to events during the study and whether they considered the implications of any changes in the research design	no discussion of reflexivity of researcher	no reflexivity shown	no discussion of researchers background or potential influence on the groups.	No interaction	no discussion of reflexivity of researcher	Not discussed	no obvious discussion of researchers role	mentioned in several parts of the paper, researcher influence acknowledged	no discussion of reflexivity of researcher	this was not discussed	description of researchers background, age etc included	no clear description of this	no description clearly evident	this was not discussed	no clear desciption of this in paper
7. Have ethical issues been taken into consideration?	N	Y	Y	Y	Y	Y	Y	Y	Y	Y	Y	Y	Y	Y	N
consider if there are details of how the research was explained to participants for reader to assess whether ethical standards were maintained. If researcher had discussed issues raised by the study, if ethical approval sought	no mention of ethics approval in the study	explained to participants several times in different ways	ethical approval in place	ethical approval in place	ethical approval in place	ethical approval in place	and permisison gained from university	ethical approval in place, gained from University Institutional review board	ethical approval in place	ethical approval in place	ethical approval in place	ethical approval in place	ethical approval in place	ethical approval in place	ethical approval in place
8. Was the data analysis sufficiently rigorous?	Y	CT	Y	CT	CT	Y	Y	Y	Y	Y	Y	Y	Y	N	N
consider if there is in depth description of the analysis process, if thematic analysis is used, if so is it clear how categories and themes derived from the data? Whether researcher explains how the data presented were selected from the original sample to demonstrate the analysis process, if sufficient data are presented to support findings	analysis well described and triangulation with separate researchers carried out	A visually oriented discourse analysis of all the different sources of visual and verbal data collected was conducted to understand how the girls constructed spaces in which they displayed their moving bodie	analysis process well described. Essentially code book developed and researcher comparison of themes and codes takes place. There is a checking process taking place	minimal reporting of analysis of qualitative data	suggests initially second codes involved but not clear if this happened throughout study	independent analysis by 2 analysts	coded, checked by another and checked with girls in study for clarity	analysis and collection done simultaneously. Field notes processed into narrative and FG and interviews transcribed verbatim. Content analysis and constant comparative method used to code field notes and transcriptions. Author also conferred with peer reviewer as process went on to chaleenge their analysis.	independent analysis of data in study	two researchers read through transcripts from first 5 parents and used content analysis to identify specific themes. Rule of inclusion written for each theme whih is description of meaning of theme and data there in. All remaining transcripts were coded and initial themes were broadly organised in terms of benefits (18 themes initially) opportunities (5 themes initially) and barriers (9 themes in…	checked data collected as going along and compared with other researchers and had a third researcher for debrief	peer-debriefing and members check methods used to enhance trustworthiness of study, lead researcher met with sample of partcipant children to comment on interview transcripts and preliminary findings. Data analysis conducted by 2 researchers who independently coded responses before resulting categories from both compared	qualitative content analysis using a long table inductive thematic approach. Member checking also occurred	unclear	use of theme analysis, unclear on how this was checked
9. Is there a clear statement of findings?	Y	Y	Y	Y	Y	Y	Y	Y	Y	Y	Y	Y	Y	Y	Y
consider if the findings are explicit, if there's adequate discussion of the evidence of both for and against researcher arguments, if researcher has discussed the credibility of their findings (e.g. triangulation, respondent validation, more than one analyst). If the findings are discussed in relation to the original research question	Many reasons for discontinuation of hockey, 1. Took up too much time (37), 2. He/she wanted to participate in other activities (30), 3. Financial reasons, specifically high cost to participate in hockey (22), 4. Child didn't have fun anymore (16), 5. they lacked an interest in the sport (14)	The girls' reflections on their visual diaries suggest that their active body-selves tend to take shape in spaces ‘like home’ that were ‘social,’ friend-, and family-oriented, but also intimate and shielded spaces where they could invent themselves and craft their bodies in sport-oriented, virtual landscapes	Reference to the literature in comparison of findings. Provides alternative arguments for their findings. Also recognise weaknesses in study.	summary tables	The findings showed that many of these children expressed positive attitudes toward physical education. their attitudes remained consistent across the transition from KS2 to KS3 and there were few differences between the attitudes of those attending primary/secondary schools and middle schools.	summary figures	several changes for PE recommended focusing upon ownership of research	unequal power relations encountered at school in relation to participants self identified barriers	black girls spent twice as much time watching tv/videos than white girls, sedentary black girls were significantly heavier than sedentary white girls at all ages about 3kg	barriers include time management and scheduled demands and financial barriers	participants saw being a girly girl as a barrier to participation in physical activity	consistent with findings from questionnaire	participants faced barriers to participation	lack of friends and places to do activity	consistent with questionnaire, provides additional depth
10. How valuable is the research?	Y	N	CT	CT	CT	Y	CT	CT	CT	Y	CT	Y	N	CT	Y
consider if the researcher discusses the contribution the study makes to existing knowledge or understanding (e.g. do they consider the findings in relation to current practice or policy? Or relevant research based literature?) If they identify new areas where research is necessary. If the researchers have discussed whether or how the findings can be transferred to other populations or considered…	Reaches general recommendations but based on hockey. Also related to other hockey studies	Does not reach general recommendations, specific to a subset of girls	useful as looks at a relatively new area and addresses a gap in knowledge.	reaches general recommendation for interventions to be age specific	Reaches some conclusions but difficult to place in relation to other studies given such a specific sample	practical and solid exaples of future research and policy making described based on the current findings.	limited number of pupils, one gender, based on PE in and Irish Secondary school so may not relate	small sample from middle class school in US, may not be relevant to UK. Only looked at females	unclear	valuable but barriers only from parents perspective, getting perspective of child would also have been useful.	study isn't related to sport clearly appears to be more towards physical activity. Can't distinguish between barriers for the two	provides data in 2 forms but not much detial on barriers related specifically to sports	conducted in Australia, did use a mix of schools to try to be representative, bsarriers identified can't be seperated from physical activity	unclear given it is done in what is essentially a clinic	conducted in midlands, use of mixed methods, gives detailed findings
